# Supplementary material for: Contributions of Traffic and Industrial Emission Reductions to the Air Quality Improvement after the Lockdown of Wuhan and Neighboring Cities Due to COVID-19
Source: Toxics. 2021 Dec 17;9(12):358. doi: 10.3390/toxics9120358 (PMC8706501; doi:10.3390/toxics9120358)
Supplement: Supplementary file 1 [file toxics-09-00358-s001.zip]

Archive with 1 entries (1 files):
- toxics-1498494-supplementary.pdf
